# Supplementary material for: Prevalence, Predictors and Mechanisms of Steam Pops in Ablation Index-Guided High-Power Pulmonary Vein Isolation
Source: J Cardiovasc Dev Dis. 2022 Dec 7;9(12):441. doi: 10.3390/jcdd9120441 (PMC9781888; doi:10.3390/jcdd9120441)
Supplement: Supplementary file 1 [file jcdd-09-00441-s001.zip]

Archive with 1 entries (1 files):
- jcdd-1989032-supplementary.pdf
